# Supplementary material for: Optimum Fermentation Conditions for Bovine Lactoferricin-Lactoferrampin-Encoding LimosiLactobacillus reuteri and Regulation of Intestinal Inflammation
Source: Foods. 2023 Nov 9;12(22):4068. doi: 10.3390/foods12224068 (PMC10670345; doi:10.3390/foods12224068)
Supplement: Supplementary file 1 [file foods-12-04068-s001.zip]

Archive with 1 entries (1 files):
- foods-2680516-supplementary.pdf
